# Supplementary material for: A New BODIPY-Based Receptor for the Fluorescent Sensing of Catecholamines
Source: Molecules. 2024 Aug 5;29(15):3714. doi: 10.3390/molecules29153714 (PMC11314322; doi:10.3390/molecules29153714)
Supplement: Supplementary file 1 [file molecules-29-03714-s001.zip]

Archive with 1 entries (1 files):
- molecules-3124619-supplementary.pdf
